# Supplementary material for: Characterization of Novel Erwinia amylovora Jumbo Bacteriophages from Eneladusvirus Genus
Source: Viruses. 2020 Nov 30;12(12):1373. doi: 10.3390/v12121373 (PMC7760394; doi:10.3390/v12121373)
Supplement: Supplementary file 1 [file viruses-12-01373-s001.zip]

Archive with 5 entries (5 files):
- Supplementary Table S1.docx
- Supplementary Table S2.docx
- Supplementary Table S3.docx
- Supplementary Table S4.xlsx
- Supplementary Table S5.docx
