# Supplementary material for: Characterization of Novel Erwinia amylovora Jumbo Bacteriophages from Eneladusvirus Genus
Source: Viruses. 2020 Nov 30;12(12):1373. doi: 10.3390/v12121373 (PMC7760394; doi:10.3390/v12121373)
Supplement: Supplementary file 1 [file viruses-12-01373-s001.zip › Supplementary Table S4.xlsx]

## Sheet: Sheet1
Table S5: Analysis of nucleotide identity of 65 jumbo phages with Emboss Stretcher.
				1	2	3	4	5	6	7	8	9	10	11	12	13	14	15	16	17	18	19	20	21	22	23	24	25	26	27	28	29	30	31	32	33	34	35	36	37	38	39	40	41	42	43	44	45	46
				Salmonella phage SPN3US	Enterobacteria phage SEGD1	Escherichia phage vB_EcoM_EC001	Salmonella phage SPAsTU	Erwinia phage phiEaH2	Erwinia phage vB_EamM_Stratton	Erwinia phage vB_EamM_Asesino	Erwinia phage vB_EamM_Huxley	Erwinia phage vB_EamM_Parshik	Erwinia phage vB_EamM_Machina	Erwinia phage vB_EamM_Caitlin	Erwinia phage vB_EamM_ChrisDB	Erwinia phage Wellington	Erwinia phage vB_EamM_Kwan	Erwinia phage Derbicus	Erwinia phage vB_EamM_EarlPhillipIV	Cronobacter phage CR5	Erwinia phage vB_EamM_Phobos	Escherichia phage vB_EcoM_Goslar	Erwinia phage vB_EamM_Special G	Erwinia phage vB_EamM_Simmy50	Erwinia phage vB_EamM_RAY	Erwinia phage Ea35-70	Erwinia phage vB_EamM_Mortimer	Erwinia phage vB_EamM_Bosolaphorus	Erwinia phage vB_EamM_Desertfox	Erwinia phage Rebecca	Erwinia phage vB_EamM_Deimos-Minion	Erwinia phage vB_EamM_MadMel	Salmonella phage vB_SalM_SA002	Serratia phage 2050HW	Serratia phage Moabite	Erwinia phage PhiEaH1	Erwinia phage vB_EamM_RisingSun	Erwinia phage vB_EamM_Joad	Klebsiella phage N1M2	Erwinia phage vB_EamM_Alexandra	Dickeya phage vB_DsoM_AD1	Erwinia phage vB_EamM_Y3	Erwinia phage vB_EamM_Yoloswag	Dickeya phage vB_DsoM_JA11	Dickeya phage vB_DsoM_JA33	Dickeya phage vB_DsoM_JA13	Dickeya phage vB_DsoM_JA29	Escherichia phage vB_EcoM_phAPEC6	Escherichia phage 121Q
1	Salmonella phage SPN3US			100	97.8	92.5	52.2	52.3	62.1	62.6	58.9	58.8	58.9	58.9	59.3	57	56.9	55.4	55.4	55.5	55.8	58.8	52	52.1	52	52	52	52	52	52	52	51.9	51.7	52.1	52	51.9	52.3	52.3	52.1	52.5	52.5	52.7	52.5	52	52	52.1	52	47.5	48.1
2	Enterobacteria phage SEGD1			97.8	100	92.6	52.2	52.3	62.2	62.6	59.1	59	59	59.1	59.5	57.1	57	55.5	55.4	55.6	55.8	52.4	52	52	52	52	51.9	52	52	51.9	51.9	51.9	51.6	52	52.1	51.9	52.3	52.3	52.1	52.5	52.5	52.6	52.5	52	52	52.1	52	47.5	48
3	Escherichia phage vB_EcoM_EC001			92.5	92.6	100	52.3	52.3	62.3	62.7	59	59	59	59	59.1	57.2	57.4	55.3	55.3	55.3	55.4	52.4	52	52	52	52	52	52	52	51.9	51.9	51.9	51.7	52	52.1	51.9	52.2	52.3	52.1	52.5	52.6	52.6	52.5	52.1	52.1	52.1	52	47.5	48.1
4	Salmonella phage SPAsTU			52.2	52.2	52.3	100	52.2	52.2	52.2	52.2	52.2	52.2	52.2	52.3	52.1	52.2	52	51.9	52	52.1	52.4	52.1	52.2	52.1	52.1	52.1	52.1	52.1	52.1	52.1	52.1	51.9	52.2	52.2	51.8	52.1	52.2	52.2	52.6	52.7	52.7	52.6	52.1	52.1	52.1	52.1	48.2	48.5
5	Erwinia phage phiEaH2			52.3	52.3	52.3	52.2	100	52.3	52.3	52.3	52.3	52.3	52.3	52.3	52.3	52.3	52.1	52.1	52.2	52.2	52.2	51.9	52	52	52	51.9	52	52	51.9	52	52	51.7	51.9	52	51.9	52.2	52.2	51.8	52.5	52.5	52.5	52.3	51.9	51.9	51.9	51.8	47.2	47.7
6	Erwinia phage vB_EamM_Stratton			62.1	62.2	62.3	52.2	52.3	100	76.2	59.9	59.9	59.9	59.9	59.4	58.2	58	55.6	55.5	55.4	55.3	52.1	52	52	52.1	52.1	52	52	52	52	52	51.9	51.7	51.9	52	51.9	52.1	52.1	51.8	52.5	52.5	52.5	52.4	51.8	51.8	51.8	51.7	47.2	47.8
7	Erwinia phage vB_EamM_Asesino			62.6	62.6	62.7	52.2	52.3	76.2	100	60.2	60.1	60.2	60.1	59.7	58	57.9	55.5	55.5	55.3	55.3	52.2	52	52.1	52.1	52.1	52.1	52.1	52.1	52.1	52	52	51.8	52	52	51.8	52.2	52.2	51.9	52.6	52.5	52.5	52.4	51.8	51.8	51.9	51.8	47.4	48
8	Erwinia phage vB_EamM_Huxley			58.9	59.1	59	52.2	52.3	59.9	60.2	100	98.2	97.7	63.8	62.5	57.6	57.6	55.8	55.8	55.5	55.5	52.2	52	52	52	52.1	51.9	52	52	52	51.9	51.9	51.6	51.9	52	51.9	52.2	52.2	51.9	52.5	52.5	52.5	52.4	51.8	51.9	51.9	51.8	47.1	47.6
9	Erwinia phage vB_EamM_Parshik			58.8	59	59	52.2	52.3	59.9	60.1	98.2	100	97	63.8	62.4	57.6	57.5	55.8	55.7	55.5	55.5	52.2	52	52	52	52	52	52	52	52	52	51.9	51.7	51.9	52	52	52.2	52.2	51.9	52.6	52.5	52.5	52.4	51.8	51.8	51.8	51.8	47.1	47.7
10	Erwinia phage vB_EamM_Machina			58.9	59	59	52.2	52.3	59.9	60.2	97.7	97	100	63.9	62.6	57.7	57.6	55.8	55.8	55.5	55.5	52.2	52	52.1	52	52.1	52	52	52	52	52	52	51.6	51.9	52	52	52.2	52.2	51.9	52.5	52.5	52.5	52.4	51.9	51.9	51.9	51.8	47.2	47.7
11	Erwinia phage vB_EamM_Caitlin			58.9	59.1	59	52.2	52.3	59.9	60.1	63.8	63.8	63.9	100	71	57.9	57.8	55.9	56	55.7	55.7	52.1	52	52	52	52	52	52	52	51.9	52	51.9	51.6	51.9	52	52	52.2	52.2	51.7	52.4	52.5	52.4	51.6	51.7	51.7	51.7	51.7	46.9	47.4
12	Erwinia phage vB_EamM_ChrisDB			59.3	59.5	59.1	52.3	52.3	59.4	59.7	62.5	62.4	62.6	71	100	57.4	57.3	55.5	55.5	55.4	55.8	52.3	52.1	52.2	52.2	52.2	52.2	52.1	52.2	52.2	52.1	52.1	51.8	52.1	52.2	51.8	52.2	52.3	52.1	52.6	52.6	52.6	52.5	52.1	52.1	52	52	47.7	48.3
13	Erwinia phage Wellington			57	57.1	57.2	52.1	52.3	58.2	58	57.6	57.6	57.7	57.9	57.4	100	95.1	55.2	55.2	55.3	55.3	52.1	52.1	52.1	52.1	52.1	52	52.1	52	52	52	52	51.7	51.9	52	51.8	52.1	52.1	51.7	52.5	52.5	52.5	52.4	51.7	51.7	51.7	51.7	47.1	47.7
14	Erwinia phage vB_EamM_Kwan			56.9	57	57.4	52.2	52.3	58	57.9	57.6	57.5	57.6	57.8	57.3	95.1	100	55.2	55.2	55.2	55.2	52	52.1	52.1	52.1	52.2	52.1	52.1	52.1	52	52.1	52	51.7	51.9	52	51.8	52.1	52.1	51.7	52.5	52.6	52.4	52.4	51.8	51.8	51.8	51.7	47.3	47.8
15	Erwinia phage Derbicus			55.4	55.5	55.3	52	52.1	55.6	55.5	55.8	55.8	55.8	55.9	55.5	55.2	55.2	100	99.3	75.3	68	52.1	51.4	51.5	51.5	51.5	51.4	51.5	51.5	51.4	51.4	51.4	50.9	51.3	51.4	52.2	52.1	52.1	51.5	52.1	52.1	52.1	52.1	51.5	51.5	51.5	51.5	45.9	46.4
16	Erwinia phage vB_EamM_EarlPhillipIV			55.4	55.4	55.3	51.9	52.1	55.5	55.5	55.8	55.7	55.8	56	55.5	55.2	55.2	99.3	100	75.3	68	52.1	51.4	51.5	51.5	51.5	51.4	51.5	51.4	51.4	51.4	51.4	50.9	51.3	51.4	52.1	52.1	52.1	51.5	52.1	52.1	52.1	52	51.5	51.5	51.5	51.5	45.9	46.4
17	Cronobacter phage CR5			55.5	55.6	55.3	52	52.2	55.4	55.3	55.5	55.5	55.5	55.7	55.4	55.3	55.2	75.3	75.3	100	68.3	52.2	51.4	51.5	51.5	51.5	51.4	51.4	51.4	51.4	51.4	51.4	50.9	51.4	51.5	52.2	52.2	52.2	51.6	52.1	52.2	52.2	52.1	51.6	51.6	51.7	51.6	46	46.5
18	Erwinia phage vB_EamM_Phobos			55.8	55.8	55.4	52.1	52.2	55.3	55.3	55.5	55.5	55.5	55.7	55.8	55.3	55.2	68	68	68.3	100	52.2	51.7	51.8	51.7	51.8	51.6	51.7	51.7	51.7	51.7	51.6	51.2	51.6	51.7	52.1	52.2	52.3	51.9	52.2	52.2	52.3	52.3	51.7	51.7	51.7	51.7	46.6	47.1
19	Escherichia phage vB_EcoM_Goslar			58.8	52.4	52.4	52.4	52.2	52.1	52.2	52.2	52.2	52.2	52.1	52.3	52.1	52	52.1	52.1	52.2	52.2	100	51.8	51.9	51.9	51.9	51.9	51.9	51.8	51.9	51.8	51.8	51.6	52	52	52	52.3	52.3	52.3	52.4	52.5	52.7	52.6	52.2	52.2	52.3	52.2	47.8	48.1
20	Erwinia phage vB_EamM_Special G			52	52	52	52.1	51.9	52	52	52	52	52	52	52.1	52.1	52.1	51.4	51.4	51.4	51.7	51.8	100	96.5	96.5	95.2	95.9	95.9	95.1	94.9	95.1	96.6	55.6	52.4	52.4	51	51.8	51.8	52.1	52.7	52.6	52.7	52.6	51.9	51.9	51.9	51.9	49.2	49.8
21	Erwinia phage vB_EamM_Simmy50			52.1	52	52	52.2	52	52	52.1	52	52	52.1	52	52.2	52.1	52.1	51.5	51.5	51.5	51.8	51.9	96.5	100	97.6	95.7	96.5	96.2	95.4	95	95	95.4	55.6	52.4	52.4	51.1	51.9	51.9	52.1	52.7	52.6	52.7	52.6	52	52	51.9	51.9	49.1	49.6
22	Erwinia phage vB_EamM_RAY			52	52	52	52.1	52	52.1	52.1	52	52	52	52	52.2	52.1	52.1	51.5	51.5	51.5	51.7	51.9	96.5	97.6	100	95.9	96.8	96.8	95.6	95.7	95.5	95.5	55.6	52.4	52.4	51.1	51.9	51.8	52.1	52.7	52.6	52.7	52.6	51.9	51.9	52	51.9	49.2	49.7
23	Erwinia phage Ea35-70			52	52	52	52.1	52	52.1	52.1	52.1	52	52.1	52	52.2	52.1	52.2	51.5	51.5	51.5	51.8	51.9	95.2	95.7	95.9	100	95.4	94.9	95.5	94.3	95.2	94.8	55.6	52.4	52.4	51.1	51.8	51.9	52.1	52.8	52.6	52.7	52.6	52	52	51.9	51.9	49.1	49.7
24	Erwinia phage vB_EamM_Mortimer			52	51.9	52	52.1	51.9	52	52.1	51.9	52	52	52	52.2	52	52.1	51.4	51.4	51.4	51.6	51.9	95.9	96.5	96.8	95.4	100	97.1	96.3	96	95.5	95.7	55.6	52.4	52.4	51	51.8	51.8	52	52.7	52.6	52.6	52.6	51.9	51.9	51.9	51.8	49.2	49.8
25	Erwinia phage vB_EamM_Bosolaphorus			52	52	52	52.1	52	52	52.1	52	52	52	52	52.1	52.1	52.1	51.5	51.5	51.4	51.7	51.9	95.9	96.2	96.8	94.9	97.1	100	96.6	96.9	96.4	96.2	55.7	52.4	52.4	51	51.8	51.8	52	52.7	52.6	52.6	52.6	51.9	51.9	51.9	51.9	49.2	49.7
26	Erwinia phage vB_EamM_Desertfox			52	52	52	52.1	52	52	52.1	52	52	52	52	52.2	52	52.1	51.5	51.4	51.4	51.7	51.8	95.1	95.4	95.6	95.5	96.3	96.6	100	96.4	96.1	96.2	55.7	52.5	52.4	51.1	51.8	51.8	52.1	52.7	52.6	52.6	52.6	51.9	51.9	51.9	51.9	49.2	49.7
27	Erwinia phage Rebecca			52	51.9	51.9	52.1	51.9	52	52.1	52	52	52	51.9	52.2	52	52	51.4	51.4	51.4	51.7	51.9	94.9	95	95.7	94.3	96	96.9	96.4	100	95.9	96.1	55.8	52.5	52.4	51	51.7	51.8	52	52.7	52.6	52.7	52.5	51.9	51.9	51.9	51.9	49.2	49.8
28	Erwinia phage vB_EamM_Deimos-Minion			52	51.9	51.9	52.1	52	52	52	51.9	52	52	52	52.1	52	52.1	51.4	51.4	51.4	51.7	51.8	95.1	95	95.5	95.2	95.5	96.4	96.1	95.9	100	96.5	55.7	52.4	52.4	51	51.7	51.8	52	52.7	52.6	52.6	52.6	51.9	51.9	51.9	51.8	49.2	49.8
29	Erwinia phage vB_EamM_MadMel			51.9	51.9	51.9	52.1	52	51.9	52	51.9	51.9	52	51.9	52.1	52	52	51.4	51.4	51.4	51.6	51.8	96.6	95.4	95.5	94.8	95.7	96.2	96.2	96.1	96.5	100	55.7	52.4	52.4	50.9	51.8	51.7	52	52.7	52.6	52.7	52.5	51.9	51.9	51.9	51.9	49.3	49.9
30	Salmonella phage vB_SalM_SA002			51.7	51.6	51.7	51.9	51.7	51.7	51.8	51.6	51.7	51.6	51.6	51.8	51.7	51.7	50.9	50.9	50.9	51.2	51.6	55.6	55.6	55.6	55.6	55.6	55.7	55.7	55.8	55.7	55.7	100	52.5	52.5	50.4	51.4	51.5	52	52.6	52.5	52.5	52.5	51.9	51.9	51.9	51.8	50.1	50.6
31	Serratia phage 2050HW			52.1	52	52	52.2	51.9	51.9	52	51.9	51.9	51.9	51.9	52.1	51.9	51.9	51.3	51.3	51.4	51.6	52	52.4	52.4	52.4	52.4	52.4	52.4	52.5	52.5	52.4	52.4	52.5	100	57.2	50.9	51.8	51.9	52.5	52.7	52.7	52.8	52.7	52.3	52.2	52.2	52.2	50	50.5
32	Serratia phage Moabite			52	52.1	52.1	52.2	52	52	52	52	52	52	52	52.2	52	52	51.4	51.4	51.5	51.7	52	52.4	52.4	52.4	52.4	52.4	52.4	52.4	52.4	52.4	52.4	52.5	57.2	100	51	51.9	51.9	52.5	52.8	52.8	52.8	52.7	52.3	52.3	52.2	52.2	49.9	50.4
33	Erwinia phage PhiEaH1			51.9	51.9	51.9	51.8	51.9	51.9	51.8	51.9	52	52	52	51.8	51.8	51.8	52.2	52.1	52.2	52.1	52	51	51.1	51.1	51.1	51	51	51.1	51	51	50.9	50.4	50.9	51	100	51.9	52	51.1	51.7	51.7	51.7	51.7	51.1	51.1	51.1	51	45.1	45.5
34	Erwinia phage vB_EamM_RisingSun			52.3	52.3	52.2	52.1	52.2	52.1	52.2	52.2	52.2	52.2	52.2	52.2	52.1	52.1	52.1	52.1	52.2	52.2	52.3	51.8	51.9	51.9	51.8	51.8	51.8	51.8	51.7	51.7	51.8	51.4	51.8	51.9	51.9	100	95.5	52.5	52.3	52.4	52.4	52.4	51.9	51.9	51.9	51.8	47.2	47.7
35	Erwinia phage vB_EamM_Joad			52.3	52.3	52.3	52.2	52.2	52.1	52.2	52.2	52.2	52.2	52.2	52.3	52.1	52.1	52.1	52.1	52.2	52.3	52.3	51.8	51.9	51.8	51.9	51.8	51.8	51.8	51.8	51.8	51.7	51.5	51.9	51.9	52	95.5	100	52.5	52.2	52.4	52.5	52.4	51.9	51.9	51.9	51.8	47.2	47.7
36	Klebsiella phage N1M2			52.1	52.1	52.1	52.2	51.8	51.8	51.9	51.9	51.9	51.9	51.7	52.1	51.7	51.7	51.5	51.5	51.6	51.9	52.3	52.1	52.1	52.1	52.1	52	52	52.1	52	52	52	52	52.5	52.5	51.1	52.5	52.5	100	52.4	52.5	52.8	52.7	52.4	52.4	52.3	52.4	49.8	50.3
37	Erwinia phage vB_EamM_Alexandra			52.5	52.5	52.5	52.6	52.5	52.5	52.6	52.5	52.6	52.5	52.4	52.6	52.5	52.5	52.1	52.1	52.1	52.2	52.4	52.7	52.7	52.7	52.8	52.7	52.7	52.7	52.7	52.7	52.7	52.6	52.7	52.8	51.7	52.3	52.2	52.4	100	71.4	65.9	58.9	55.6	55.6	55.6	55.6	49.2	49.7
38	Dickeya phage vB_DsoM_AD1			52.5	52.5	52.6	52.7	52.5	52.5	52.5	52.5	52.5	52.5	52.5	52.6	52.5	52.6	52.1	52.1	52.2	52.2	52.5	52.6	52.6	52.6	52.6	52.6	52.6	52.6	52.6	52.6	52.6	52.5	52.7	52.8	51.7	52.4	52.4	52.5	71.4	100	65.9	59.1	55.8	55.8	55.8	55.8	49	49.5
39	Erwinia phage vB_EamM_Y3			52.7	52.6	52.6	52.7	52.5	52.5	52.5	52.5	52.5	52.5	52.4	52.6	52.5	52.4	52.1	52.1	52.2	52.3	52.7	52.7	52.7	52.7	52.7	52.6	52.6	52.6	52.7	52.6	52.7	52.5	52.8	52.8	51.7	52.4	52.5	52.8	65.9	65.9	100	59.2	55.9	55.9	56	56	49.4	49.9
40	Erwinia phage vB_EamM_Yoloswag			52.5	52.5	52.5	52.6	52.3	52.4	52.4	52.4	52.4	52.4	51.6	52.5	52.4	52.4	52.1	52	52.1	52.3	52.6	52.6	52.6	52.6	52.6	52.6	52.6	52.6	52.5	52.6	52.5	52.5	52.7	52.7	51.7	52.4	52.4	52.7	58.9	59.1	59.2	100	56	56	56.1	56.1	49.4	49.8
41	Dickeya phage vB_DsoM_JA11			52	52	52.1	52.1	51.9	51.8	51.8	51.8	51.8	51.9	51.7	52.1	51.7	51.8	51.5	51.5	51.6	51.7	52.2	51.9	52	51.9	52	51.9	51.9	51.9	51.9	51.9	51.9	51.9	52.3	52.3	51.1	51.9	51.9	52.4	55.6	55.8	55.9	56	100	99.9	96.3	87.3	49.4	49.7
42	Dickeya phage vB_DsoM_JA33			52	52	52.1	52.1	51.9	51.8	51.8	51.9	51.8	51.9	51.7	52.1	51.7	51.8	51.5	51.5	51.6	51.7	52.2	51.9	52	51.9	52	51.9	51.9	51.9	51.9	51.9	51.9	51.9	52.2	52.3	51.1	51.9	51.9	52.4	55.6	55.8	55.9	56	99.9	100	96.3	87.3	49.4	49.7
43	Dickeya phage vB_DsoM_JA13			52.1	52.1	52.1	52.1	51.9	51.8	51.9	51.9	51.8	51.9	51.7	52	51.7	51.8	51.5	51.5	51.7	51.7	52.3	51.9	51.9	52	51.9	51.9	51.9	51.9	51.9	51.9	51.9	51.9	52.2	52.2	51.1	51.9	51.9	52.3	55.6	55.8	56	56.1	96.3	96.3	100	87.8	49.3	49.6
44	Dickeya phage vB_DsoM_JA29			52	52	52	52.1	51.8	51.7	51.8	51.8	51.8	51.8	51.7	52	51.7	51.7	51.5	51.5	51.6	51.7	52.2	51.9	51.9	51.9	51.9	51.8	51.9	51.9	51.9	51.8	51.9	51.8	52.2	52.2	51	51.8	51.8	52.4	55.6	55.8	56	56.1	87.3	87.3	87.8	100	49.3	49.7
45	Escherichia phage vB_EcoM_phAPEC6			47.5	47.5	47.5	48.2	47.2	47.2	47.4	47.1	47.1	47.2	46.9	47.7	47.1	47.3	45.9	45.9	46	46.6	47.8	49.2	49.1	49.2	49.1	49.2	49.2	49.2	49.2	49.2	49.3	50.1	50	49.9	45.1	47.2	47.2	49.8	49.2	49	49.4	49.4	49.4	49.4	49.3	49.3	100	53.8
46	Escherichia phage 121Q			48.1	48	48.1	48.5	47.7	47.8	48	47.6	47.7	47.7	47.4	48.3	47.7	47.8	46.4	46.4	46.5	47.1	48.1	49.8	49.6	49.7	49.7	49.8	49.7	49.7	49.8	49.8	49.9	50.6	50.5	50.4	45.5	47.7	47.7	50.3	49.7	49.5	49.9	49.8	49.7	49.7	49.6	49.7	53.8	100
47	Escherichia phage SP27			48.2	48.1	48.2	48.5	47.8	47.9	48	47.7	47.8	47.8	47.5	48.3	47.8	47.9	46.5	46.5	46.6	47.2	48.2	49.9	49.8	49.8	49.8	49.9	49.8	49.8	49.9	49.9	49.9	50.7	50.6	50.5	45.6	47.8	47.8	50.4	49.7	49.6	50	49.9	49.8	49.8	49.7	49.8	53.7	91.7
48	Escherichia phage UB			47.5	47.5	47.5	48.1	47.1	47.2	47.4	47	47	47.1	46.8	47.6	47.1	47.2	45.9	45.9	46	46.6	47.8	49.2	49.1	49.1	49.1	49.2	49.2	49.1	49.2	49.2	49.3	50.1	50	49.9	45.1	47.1	47.2	49.8	49.1	49	49.4	49.4	49.3	49.3	49.2	49.2	54	53.7
49	Escherichia phage PBECO 4			47.8	47.7	47.7	48.4	47.4	47.4	47.6	47.3	47.3	47.4	47.1	47.9	47.3	47.5	46.1	46.1	46.3	46.9	48.1	49.4	49.2	49.2	49.2	49.4	49.3	49.3	49.4	49.3	49.5	50.3	50.2	50.1	45.4	47.4	47.4	50	49.3	49.2	49.7	49.6	49.6	49.6	49.5	49.5	54	53.7
50	Escherichia phage vB_Eco_slurp01			48.1	48	48.1	48.6	47.7	47.7	48	47.7	47.7	47.7	47.4	48.2	47.7	47.8	46.4	46.4	46.6	47.1	48.2	49.8	49.6	49.7	49.6	49.8	49.7	49.7	49.8	49.8	49.6	50.6	50.6	50.4	45.6	47.7	47.7	50.3	49.7	49.5	49.9	49.9	49.8	49.8	49.7	49.7	53.7	64.3
51	Escherichia phage vB_EcoM_G17			46.6	46.6	46.7	47.4	46.3	46.4	46.6	46.2	46.2	46.3	46	46.9	46.3	46.5	45	45	45.1	45.7	46.9	48.6	48.4	48.4	48.4	48.6	48.5	48.5	48.6	48.5	48.6	49.5	49.3	49.2	44.2	46.3	46.3	49	48.3	48.2	48.7	48.6	48.5	48.5	48.4	48.4	88	53.6
52	Escherichia phage CMSTMSU			46.3	46.2	46.3	47.1	46	46.1	46.3	45.9	45.9	46	45.7	46.5	46	46.2	44.6	44.5	44.6	45.3	46.5	48.4	48.2	48.2	48.3	48.4	48.3	48.3	48.4	48.4	48.4	49.4	49.1	49	43.8	45.8	45.9	48.5	48.2	48	48.3	48.3	48.1	48.1	48	48	53.7	53.4
53	Escherichia phage Ecwhy_1			47.8	47.7	47.8	48.4	47.4	47.5	47.7	47.4	47.4	47.4	47.2	47.9	47.5	47.6	46.2	46.2	46.2	46.9	48.1	49.5	49.4	49.4	49.4	49.6	49.4	49.5	49.5	49.5	49.6	50.3	50.2	50.1	45.4	47.4	47.4	50	49.4	49.2	49.7	49.6	49.4	49.5	49.3	49.4	65.9	53.6
54	Klebsiella phage K64-1			47.7	47.6	47.7	48.1	47.3	47.3	47.5	47.2	47.2	47.3	47	47.8	47.2	47.3	46	46	46.1	46.7	47.8	49.4	49.3	49.3	49.3	49.5	49.4	49.4	49.4	49.4	49.5	50.3	50.2	50.1	45	47.3	47.3	50.1	49.1	49	49.5	49.4	49.4	49.4	49.3	49.4	53.9	54.2
55	Enterobacteria phage vB_KleM-RaK2			47.7	47.6	47.7	48.2	47.3	47.4	47.5	47.2	47.2	47.3	47	47.9	47.2	47.3	46	46	46.1	46.8	47.9	49.5	49.3	49.3	49.3	49.5	49.4	49.4	49.4	49.4	49.5	50.3	50.3	50.1	45.1	47.4	47.4	50.1	49.2	49	49.5	49.5	49.4	49.4	49.4	49.4	53.9	54.3
56	Erwinia phage pEa_SNUABM_47			47.9	47.8	47.9	48.3	47.6	47.6	47.8	47.4	47.5	47.6	47.3	48	47.5	47.6	46.2	46.2	46.3	46.9	47.9	49.7	49.6	49.6	49.6	49.8	49.7	49.6	49.7	49.7	49.8	50.6	50.4	50.4	45.3	47.5	47.5	50	49.5	49.4	49.8	49.7	49.6	49.5	49.5	49.5	53.8	54.1
57	Erwinia phage pEa_SNUABM_50			47.8	47.7	47.8	48.3	47.5	47.5	47.7	47.4	47.4	47.5	47.2	47.9	47.4	47.6	46.1	46.1	46.2	46.8	47.9	49.6	49.5	49.5	49.5	49.7	49.6	49.6	49.6	49.6	49.7	50.5	50.4	50.3	45.3	47.4	47.5	50	49.4	49.3	49.7	49.6	49.5	49.5	49.4	49.5	53.8	54.1
58	Serratia phage BF			47.8	47.7	47.8	48.3	47.5	47.5	47.6	47.4	47.3	47.4	47.2	47.9	47.4	47.5	46.1	46.1	46.2	46.8	47.8	49.6	49.4	49.5	49.5	49.7	49.5	49.5	49.6	49.6	49.7	50.5	50.3	50.2	45.2	47.4	47.5	50	49.4	49.3	49.7	49.6	49.5	49.5	49.4	49.5	53.8	54.1
59	Erwinia phage pEa_SNUABM_12			47.7	47.6	47.6	48.2	47.4	47.3	47.6	47.3	47.3	47.3	47.1	47.9	47.3	47.5	46	46	46.1	46.7	47.8	49.6	49.4	49.4	49.4	49.6	49.5	49.5	49.6	49.6	49.6	50.4	50.3	50.2	45.2	47.4	47.3	49.9	49.4	49.2	49.6	49.5	49.4	49.4	49.3	49.4	53.8	54.1
60	Yersinia phage fHe-Yen9-03			47.5	47.5	47.5	48	47.1	47.1	47.4	47	47	47	46.8	47.6	47.1	47.2	45.8	45.8	45.9	46.5	47.7	49.3	49.2	49.2	49.2	49.4	49.3	49.3	49.3	49.3	49.4	50.2	50.1	50.1	44.9	47.2	47.2	50	49.1	48.9	49.4	49.4	49.3	49.3	49.2	49.3	54	54.4
61	Yersinia phage fHe-Yen9-04			47.4	47.3	47.4	47.9	47	47.1	47.3	46.9	46.9	47	46.7	47.6	47	47.1	45.7	45.7	45.8	46.4	47.5	49.3	49.1	49.1	49.2	49.3	49.2	49.2	49.3	49.2	49.4	50.2	50	50	44.8	47.1	47.1	49.9	49	48.9	49.3	49.3	49.2	49.2	49.2	49.2	54	54.4
62	Pectobacterium phage CBB			47	46.9	47	47.5	46.7	46.9	47	46.6	46.7	46.7	46.5	47.2	46.8	46.9	45.2	45.2	45.3	45.9	46.9	49	48.9	49	48.9	49.1	49	49	49.1	49	49.2	50	49.7	49.6	44.4	46.5	46.6	49.1	48.8	48.6	49	48.9	48.7	48.7	48.6	48.6	53.5	53.9
63	Cronobacter phage vB_CsaM_GAP32			47.9	47.8	47.8	48.3	47.6	47.6	47.8	47.4	47.4	47.5	47.3	48	47.5	47.6	46.2	46.2	46.3	46.9	47.9	49.7	49.6	49.6	49.6	49.7	49.6	49.6	49.7	49.7	49.8	50.5	50.4	50.3	45.3	47.5	47.5	50	49.5	49.4	49.7	49.6	49.5	49.5	49.4	49.5	53.6	54
64	Salmonella phage Munch			48.2	48.1	48.2	48.7	47.9	47.9	48.1	47.7	47.8	47.8	47.6	48.4	47.8	48	46.5	46.5	46.7	47.2	48.3	49.9	49.8	49.8	49.9	50	49.9	49.9	50	50	50	50.8	50.6	50.5	45.7	47.8	47.8	50.3	49.8	49.6	50	49.9	49.8	49.8	49.7	49.7	53.5	53.9
65	Salmonella phage 7t3			48.3	48.2	48.3	48.7	48	48	48.2	47.9	48	47.9	47.7	48.4	48	48.1	46.7	46.7	46.8	47.4	48.3	50	49.8	49.9	49.9	50	49.9	50	50	50	50.1	50.8	50.7	50.6	45.8	47.9	47.9	50.3	49.9	49.7	50.1	50	49.8	49.8	49.8	49.8	53.5	54
[truncated: 19 more columns]
